# Supplementary material for: Applying GIS and Machine Learning Methods to Twitter Data for Multiscale Surveillance of Influenza
Source: PLoS One. 2016 Jul 25;11(7):e0157734. doi: 10.1371/journal.pone.0157734 (PMC4959719; doi:10.1371/journal.pone.0157734)
Supplement: S2 File — (XLSX) [file pone.0157734.s002.xlsx]

## Sheet: CITY_LEVEL
WEEK	ATLANTA	AUSTIN	BALTIMORE	BOSTON	CHICAGO	CLEVELAND	COLUMBUS	DALLAS	DENVER	DETROIT	EL_PASO	FORT_WORTH	HOUSTON	INDIANAPOLIS	JACKSONVILLE	LOS_ANGELES	MEMPHIS	MILWAUKEE	NASHVILLE	NEW_ORLEANS	NEW_YORK	OKLAHOMA_CITY	PHILADELPHIA	PHOENIX	PORTLAND	SAN_ANTONIO	SAN_DIEGO	SAN_FRANCISCO	SAN_JOSE	SEATTLE	WASHINGTON_DC
36	3.00081	2.07688	4.09176	2.48518	2.23348	1.81541	0.798793	1.57789	1.91189	1.3705	0.787393	0.645663	1.20835	2.40717	1.23499	3.13415	0.296894	0.936786	2.81637	3.29329	2.49541	1.69699	1.61139	1.60921	1.08369	1.1286	1.5009	1.5427	0.703389	3.50265	2.14193
37	3.29121	3.03544	7.09583	3.03745	3.18737	2.58347	1.52497	2.56408	1.86526	1.77358	0.918626	1.05654	2.02481	2.70806	1.74958	3.61349	0.593788	1.87357	3.40312	2.39512	2.69241	2.43942	1.83755	1.56898	1.84227	2.07901	1.5009	2.29201	1.23093	2.81273	2.33092
38	3.04921	4.23364	10.5661	5.04926	3.55961	2.72312	1.30712	2.64297	3.73052	2.3379	0.918626	0.821752	3.00455	2.10627	0.82333	4.18501	1.28654	2.57616	3.40312	3.59268	3.03014	1.59093	3.16624	1.20691	2.92596	2.55421	1.92303	2.64463	1.05508	4.40484	2.07893
39	3.43641	3.51472	11.4984	6.19323	3.39675	2.23435	2.54161	3.03745	4.15021	2.21698	1.04986	1.46742	2.61266	2.93373	1.44083	4.81184	0.989647	2.4981	3.63781	2.8442	3.96826	2.75761	3.87299	2.01151	3.30525	2.01961	2.8142	2.64463	1.17231	5.04169	3.1499
40	4.21081	4.3934	11.2394	7.73168	3.21063	2.51365	2.469	2.01181	4.05694	2.09605	1.18109	1.7609	2.35139	2.85851	1.74958	4.60904	1.48447	2.18583	3.63781	3.14359	4.38103	2.75761	3.27932	1.48852	3.19688	1.96021	2.8142	3.21763	1.34816	6.68687	3.43339
41	4.84002	4.15376	11.7573	5.48318	3.90859	2.86276	2.469	2.28795	3.45073	2.09605	1.04986	1.23263	2.90658	3.23463	1.33791	4.81184	1.97929	3.27875	4.34191	3.14359	3.95888	1.3788	3.08143	2.13221	2.98014	2.19781	3.18942	3.0854	1.46539	6.73994	3.49639
42	5.66282	5.11232	10.5143	5.79876	4.30411	2.30417	2.25114	3.58971	3.35747	2.05574	0.787393	1.40872	2.31873	3.53553	2.16124	5.12525	1.6824	3.35682	3.28577	2.9939	5.29101	2.54548	3.27932	2.09198	2.49248	2.61361	2.67349	2.90909	1.64124	5.94389	2.9924
43	6.82442	4.23364	7.45839	5.48318	4.86248	4.748	2.68685	3.43192	3.31084	2.98284	1.18109	1.29133	3.03721	3.7612	2.16124	5.23587	3.56273	4.37167	4.57661	5.8381	4.77504	3.6061	3.84472	2.05175	2.7634	2.97001	2.72039	4.09917	2.16878	5.99696	3.49639
44	5.03362	4.55316	7.4066	4.93092	4.02492	4.60835	2.68685	2.998	3.17095	2.37821	0.787393	1.35002	3.03721	3.68597	1.95541	5.12525	2.96894	2.65423	4.8113	3.44298	4.00578	2.86367	3.05316	1.85059	1.89645	2.01961	2.43897	3.83471	1.46539	4.24563	2.80341
45	5.61442	4.71292	7.66557	4.97037	4.39717	3.2817	1.88806	2.9191	3.17095	2.62007	1.57479	1.11524	3.36379	2.85851	2.16124	4.90402	2.37515	2.57616	4.34191	5.38902	3.95888	3.07579	2.74219	1.93105	1.89645	1.96021	3.18942	3.92286	1.46539	3.92721	2.29943
46	6.58242	4.71292	7.87275	4.61534	4.93227	3.00241	2.9047	3.07689	2.89116	2.7813	1.83725	1.58481	5.35594	3.91164	1.95541	6.08393	3.16687	2.81036	6.45419	3.89207	4.65309	2.86367	3.30759	2.33336	2.27574	2.31661	2.62658	3.52617	1.64124	3.55572	3.74838
47	6.77602	4.07388	7.19942	4.02363	3.95513	3.63082	1.6702	3.19523	2.79789	3.18439	0.656161	1.35002	4.31088	3.00896	2.46999	4.5353	3.06791	2.65423	6.10214	5.08963	3.29281	2.54548	3.13797	1.7299	2.4383	2.07901	1.73542	3.39394	1.46539	4.13949	2.61442
48	6.82442	5.1922	6.26712	3.58971	3.04777	2.51365	2.39638	3.51081	3.4041	2.94254	0.656161	1.6435	4.34354	3.68597	2.36707	4.20345	2.77101	2.81036	5.5154	6.43688	3.18962	1.90911	2.57257	2.01151	2.38411	1.42561	1.87613	2.64463	1.1137	4.45791	2.55142
49	10.2124	6.86968	6.83686	4.65479	4.23431	3.21188	3.48564	3.98418	3.96368	4.11149	1.04986	2.28917	5.81316	3.68597	2.26416	4.66435	4.25548	3.74714	7.39298	6.58658	3.87445	3.92428	3.22278	2.69543	2.4383	2.79181	2.62658	3.34986	1.69986	4.40484	2.74041
50	8.56683	9.10632	6.73327	7.92892	4.18778	3.91011	2.10591	4.26031	4.24347	3.66809	0.787393	2.81744	6.07442	3.30985	1.74958	5.71521	2.86998	4.13747	9.62261	6.13749	4.51237	2.75761	3.78818	2.17244	3.41361	3.14821	3.23632	3.0854	1.46539	5.09476	3.1499
51	10.3576	17.0943	7.56198	6.42992	5.30452	6.28411	2.75947	8.24449	3.4041	4.71612	1.83725	3.81528	8.88303	5.19045	4.63123	5.4018	7.32339	3.74714	13.7298	8.68231	4.73752	2.96973	3.64683	2.41382	4.11801	6.29642	3.47084	4.27548	1.81709	6.05003	3.40189
52	10.3576	16.1358	7.19942	4.497	6.21187	7.68058	3.99396	10.2563	4.33673	5.5626	1.44355	4.46094	6.95619	4.21254	4.32248	6.39735	6.63064	4.44973	11.8522	11.5265	4.56866	3.71216	3.6751	2.69543	5.47262	5.58362	2.67349	4.14325	2.05155	7.00529	2.92941
1	11.0836	16.4553	10.2553	8.40228	7.93352	7.19182	5.59155	14.2799	4.89631	6.73155	1.83725	6.57402	8.00126	6.9206	3.49915	8.4622	8.90683	6.5575	16.4288	13.3229	7.12035	7.74251	4.26877	3.37934	8.12765	8.49423	5.25317	6.61157	3.86864	10.4549	5.13433
2	11.4708	15.8162	10.0481	8.87565	8.49189	7.40129	4.5749	22.9189	6.15536	7.29587	3.80573	12.1502	7.11949	6.99583	5.24873	11.3935	8.21407	6.16717	16.8982	14.6701	8.00218	13.3638	6.16286	4.70694	13.7086	8.49423	7.31691	12.8264	4.68926	13.1615	6.2683
3	8.90563	10.3045	7.92454	7.53444	6.90984	3.561	5.15584	16.0156	4.66315	6.08661	3.41204	8.27622	4.21291	5.41612	3.1904	10.4349	7.22443	5.54265	14.4339	8.832	7.06406	10.0759	4.35358	4.3851	7.36907	4.51442	5.15936	10.2259	5.09957	8.70355	6.0478
4	9.19603	8.14776	8.02813	7.10052	5.56044	5.09711	5.44631	11.3608	4.33673	4.55488	2.23095	4.87182	4.21291	6.84538	2.98457	10.1215	5.73995	5.69878	14.1992	10.6283	6.19161	9.33343	4.12742	4.62648	6.39375	4.33622	6.94168	8.94765	4.33756	9.34039	4.94534
5	6.87282	5.5916	8.13172	6.7455	5.39758	4.95747	3.48564	8.63897	3.73052	4.75643	3.6745	3.63919	3.33114	5.49135	3.49915	9.90022	5.64099	4.60586	10.092	6.43688	6.37923	7.84857	5.00379	4.50579	6.33957	3.62341	5.58149	6.83195	3.16525	7.11144	5.66982
6	4.64642	4.23364	7.82095	6.78494	4.97881	4.95747	3.92135	5.75931	3.12431	2.98284	1.57479	2.46526	3.10253	5.19045	3.1904	7.83537	2.86998	3.90327	7.97972	5.53871	5.31915	5.62127	4.07088	4.3851	4.60567	3.26701	4.12749	5.64187	1.8757	8.01363	4.25236
7	12.3216	6.57154	16.8982	6.54826	3.93186	4.53853	2.68685	5.02406	2.61137	2.74099	0.787393	2.23047	2.84126	3.91164	1.54374	6.13924	2.96894	4.5278	6.21949	5.53871	4.52175	4.56066	3.78818	3.66096	2.38411	2.13841	3.42394	3.74655	1.58262	6.15617	3.65388
8	10.5614	6.33684	12.439	6.86384	4.18778	3.91011	2.17853	4.35073	2.28495	2.7813	1.70602	2.11308	2.71063	4.28776	2.67582	4.81184	2.47412	3.20068	4.8113	4.93993	4.52175	4.24247	3.59029	2.69543	2.81759	2.01961	3.51774	3.70248	0.996467	5.30704	3.71688
9	6.92358	5.5154	13.3778	5.20705	3.97839	3.35153	2.9047	3.57381	2.75126	2.74099	1.04986	1.11524	2.25342	2.78329	1.64666	4.42468	1.48447	2.18583	4.10721	4.93993	3.63991	3.92428	3.16624	1.89082	2.70922	2.07901	2.53278	2.6887	0.879236	5.2009	3.40189
10	8.09707	3.75516	10.444	4.29976	3.97839	4.18941	2.10591	2.84869	2.33158	2.70068	0.524929	1.58481	2.31873	3.53553	1.02916	4.3325	4.35445	3.12262	2.58167	5.38902	3.74311	2.65154	3.3924	2.33336	3.08851	1.48501	2.57968	2.46832	1.1137	3.87414	3.49639

## Sheet: REGIONAL_LEVEL
WEEK	REGION_1	REGION_2	REGION_3	REGION_4	REGION_5	REGION_6	REGION_7	REGION_8	REGION_9	REGION_10
40	0.621395	1.61857	0.925185	0.935188	0.889301	2.12184	0.649922	0.688313	1.38107	0.429608
41	0.653742	1.66925	1.0641	0.996551	1.03398	2.23693	0.847939	0.735472	1.62177	0.405647
42	0.741983	1.93917	1.04122	1.02066	0.974892	2.43559	0.708532	0.64483	1.62612	0.511438
43	0.80209	1.6789	1.12822	1.22506	1.11201	2.36749	0.912147	0.811174	1.61859	0.513327
44	0.905562	2.00446	1.10291	1.2874	1.17611	2.51013	0.796841	0.716373	1.815	0.535649
45	0.955454	1.76133	1.12022	1.47928	1.19015	2.90984	0.893902	0.751288	2.07706	0.379759
46	0.851659	1.51459	1.25802	1.48479	1.1304	3.3118	0.864878	0.696611	2.05941	0.503713
47	0.692778	1.83179	1.18186	1.68954	1.16276	3.70307	1.03842	0.954895	1.99246	0.469309
48	0.920286	2.02611	1.51262	2.15942	1.5952	4.39307	1.12085	0.996509	2.38855	0.680224
49	0.825554	2.02363	1.51479	2.26793	1.48542	4.94815	1.25664	1.52768	2.15989	0.653257
50	1.06768	1.77828	1.60163	2.36923	1.68481	5.60913	1.52616	1.60372	2.55069	0.860692
51	1.1724	2.23377	2.23603	3.23084	2.08663	8.0086	2.80787	2.00255	2.98617	1.50751
52	1.58812	2.93452	3.30549	4.62858	3.55135	9.86512	4.4809	3.66531	4.57373	3.58097
1	1.60948	3.33508	3.59339	3.88852	3.34612	8.67157	4.06436	2.96421	4.61831	3.99164
2	1.39198	2.746	3.20573	3.07637	2.72569	6.94124	3.04754	2.56835	4.20594	3.36928
3	1.67317	3.07585	3.36055	2.84334	2.49368	5.77555	3.06195	2.25578	4.25656	2.75802
4	1.87667	2.96343	3.47533	2.92607	2.58409	5.29662	2.95351	2.09538	4.7171	2.40345
5	2.0308	3.30282	3.03374	2.66769	2.18657	5.17586	2.7559	1.78839	4.01079	1.7524
6	2.24365	3.43908	2.79873	2.15083	2.00296	4.57382	2.0535	1.76997	3.59812	1.59128
7	1.75096	3.12539	2.39368	1.97209	1.86057	3.76851	1.59839	1.50413	3.25524	1.23503
8	1.78771	2.38961	2.04193	1.52728	1.96852	3.77623	1.38378	1.51219	3.15769	1.29149
9	1.51318	2.29816	1.97427	1.35391	1.7786	3.60129	1.19648	1.23372	2.84636	0.663587
10	1.53377	2.34044	1.76977	1.3532	1.69722	3.44324	1.09709	1.37567	2.55039	0.828104

## Sheet: NATIONAL_LEVEL
WEEK	NATIONAL
36	1.84324
37	2.35234
38	2.85479
39	3.20207
40	3.3374
41	3.36555
42	3.42194
43	3.85588
44	3.29315
45	3.299
46	3.65396
47	3.30077
48	3.23414
49	4.09943
50	4.31473
51	5.76116
52	5.90305
1	7.8641
2	9.4972
3	7.13016
4	6.64141
5	5.69935
6	4.64647
7	4.52256
8	4.08882
9	3.49768
10	3.34678
